# Supplementary material for: Rare and common genetic determinants of mitochondrial function determine severity but not risk of amyotrophic lateral sclerosis
Source: Heliyon. 2024 Jan 24;10(3):e24975. doi: 10.1016/j.heliyon.2024.e24975 (PMC10839612; doi:10.1016/j.heliyon.2024.e24975)
Supplement: Multimedia component 7 [file mmc7.xlsx]

## Sheet: Supplementary Table 1
Supplementary Table 1: Effect sizes and test statistics for multivariable linear regression including the effect of mitochondrial haplotype on mitochondrial copy number.
	Variable	Beta	Standard Error	Odds Ratio	P-value
	Male:Female	-9.47175	1.90096	7.69965e-05	6.55085e-07
	Age	0.00591862	0.0852988	1.00594	0.944685
	Disease status	6.38207	2.05323	591.152	0.00189543
Mitochondrial Haplotype	0_0_0_2_2_2	3.22849	5.39425	25.2415	0.549538
	0_0_2_0_2_2	4.8	3.61054	121.511	0.183781
	0_0_2_2_0_2	6.1611	3.42969	473.951	0.0725095
	0_0_2_2_2_2	6.09488	2.2588	443.583	0.00700033
	0_2_2_2_2_2	9.03886	4.65223	8424.17	0.0521005
	2_0_2_2_2_2	1.06483	4.01236	2.90035	0.790725
	Sequencing Platform	20.8447	2.08206	1.12916e+09	2.61815e-23
White Blood Cell Proportions	B cells	80.0857	42.3214	6.03615e+34	0.0585236
	Proportion CD4+ T cells	86.346	19.8517	3.15924e+37	1.39981e-05
	Proportion granulocytes	-206.766	14.815	1.5945e-90	3.242e-43
	Proportion monocytes	378.435	38.6381	2.25093e+164	2.17803e-22
Principal Components of Genetic Variation	PC1	2556.52	1387.45	Inf	0.0654648
	PC2	115.59	444.383	1.58446e+50	0.794791
	PC3	-212.983	250.314	3.18201e-93	0.394899
	PC4	2.81952	339.601	16.7688	0.993376
	PC5	-392.333	360.35	4.09371e-171	0.27633
	PC6	52.3642	258.475	5.51426e+22	0.839467
	PC7	200.911	275.024	1.79732e+87	0.465115
	PC8	10.2516	245.456	28327.8	0.966688
	PC9	306.476	287.889	1.2616e+133	0.287141
	PC10	104.701	275.504	2.95995e+45	0.70394
	PC11	68.3476	245.286	4.81946e+29	0.780532
	PC12	-117.088	266.347	1.40979e-51	0.660245
	PC13	-368.586	244.344	8.41992e-161	0.131517
	PC14	320.945	219.213	2.42364e+139	0.143255
	PC15	431.22	257.753	1.8904e+187	0.0944096
	PC16	52.5086	260.25	6.37107e+22	0.840113
	PC17	-235.218	248.702	7.0158e-103	0.344318
	PC18	-309.755	237.19	2.98646e-135	0.191653
	PC19	-355.538	249.657	3.90473e-155	0.154497
	PC20	-321.259	241.286	3.01323e-140	0.183123

## Sheet: Supplementary Table 2
Supplementary Table 2: Effect sizes and test statistics for Cox regression including the effect of mitochondrial haplotype on ALS survival.
	Variable	Beta	Standard Error	Hazard Ratio	P-value
	Male:Female	-0.0195192	0.03187	0.9822	0.572267
	Age	0.0264574	0.001407	1.028	<2.00E-16
	Spinal:Bulbar	-0.4427	0.03505	0.6423	<2.00E-16
	C9ORF72 status	0.3823	0.05934	1.466	1.17e-10
Mitochondrial Haplotype	0_0_0_2_2_2	0.03573	0.08744	1.036	0.682803
	0_0_2_0_2_2	0.1066	0.05987	1.113	0.074904
	0_0_2_2_0_2	0.1943	0.05494	1.214	0.000406
	0_0_2_2_2_2	0.08682	0.03782	1.091	0.021677
	0_2_2_2_2_2	0.08416	0.07591	1.088	0.267561
	2_0_2_2_2_2	0.1514	0.0694	1.163	0.029172
	Sequencing Platform	-0.1706	0.03583	0.8432	1.93e-06
Principal Components of Genetic Variation	PC1	16.07	25.02	9499000	0.520834
	PC2	12.11	9.078	182100	0.182089
	PC3	3.37	4.128	29.08	0.41431
	PC4	-6.754	6.039	0.001166	0.263415
	PC5	0.8778	6.234	2.406	0.888015
	PC6	-2.522	4.191	0.08032	0.547409
	PC7	7.187	4.615	1323	0.11937
	PC8	-2.118	4.129	0.1203	0.608094
	PC9	-5.736	4.783	0.003229	0.230436
	PC10	2.55	4.598	12.81	0.579214
	PC11	-3.87	4.074	0.02086	0.342198
	PC12	-1.118	4.433	0.3269	0.800877
	PC13	4.155	4.021	63.74	0.301454
	PC14	-7.648	3.625	0.0004769	0.034867
	PC15	0.5015	4.242	1.651	0.905891
	PC16	-4.311	4.361	0.01342	0.322936
	PC17	-2.951	4.139	0.05227	0.475767
	PC18	0.06525	3.98	1.067	0.986918
	PC19	1.473	4.249	4.36	0.728921
	PC20	6.57135	4.01093	714.331	0.101347

## Sheet: Supplementary Table 3
Supplementary Table 3: Effect sizes and test statistics for Cox regression penalised to correct for left truncation bias including the effect of mitochondrial haplotype on ALS survival.
	Variable	Beta	Standard Error	Hazard Ratio	P-value
	Male:Female	-0.0304102	0.0369694	0.970048	0.410748
	Age	0.0247382	0.00165299	1.02505	1.23015e-50
	Spinal:Bulbar	-0.267085	0.0408322	0.765608	6.10991e-11
	C9ORF72 status	0.218587	0.0674458	1.24432	0.00119139
Mitochondrial Haplotype	0_0_0_2_2_2	-0.0847945	0.0998401	0.918701	0.395712
	0_0_2_0_2_2	0.0122245	0.0697786	1.0123	0.86093
	0_0_2_2_0_2	0.170784	0.0636199	1.18623	0.00726525
	0_0_2_2_2_2	0.110893	0.0433251	1.11728	0.0104807
	0_2_2_2_2_2	-0.0271949	0.0876767	0.973172	0.75643
	2_0_2_2_2_2	0.102874	0.0793217	1.10835	0.194659
	Sequencing Platform	-0.0202251	0.0386799	0.979978	0.601056
Principal Components of Genetic Variation	PC1	-14.3371	24.8609	5.93559e-07	0.564146
	PC2	7.58899	9.39507	1976.31	0.419227
	PC3	10.7895	4.77068	48508.5	0.0237206
	PC4	-7.34863	6.49706	0.000643475	0.258026
	PC5	2.44987	6.92283	11.5868	0.723427
	PC6	-4.15071	4.79827	0.0157533	0.387016
	PC7	10.0183	5.33173	22434	0.060244
	PC8	3.63963	4.72198	38.0779	0.440834
	PC9	-0.784852	5.43499	0.456187	0.885179
	PC10	5.65876	5.25316	286.792	0.281387
	PC11	-1.07405	4.67371	0.341623	0.818242
	PC12	-3.79634	5.06047	0.0224527	0.453136
	PC13	4.93881	4.57999	139.603	0.28088
	PC14	-9.29189	4.21409	9.21688e-05	0.0274572
	PC15	-0.905121	4.86264	0.404493	0.852337
	PC16	-4.13819	4.92449	0.0159516	0.400724
	PC17	3.32991	4.76314	27.9358	0.48449
	PC18	1.85063	4.56862	6.36383	0.685423
	PC19	2.84465	4.89283	17.1956	0.560977
	PC20	6.97896	4.56773	1073.8	0.126541

## Sheet: Supplementary Table 4
Supplementary Table 4: Effect sizes and test statistics for Cox regression including the effect of mitochondrial haplotype and diagnostic delay on ALS survival.
	Variable	Beta	Standard Error	Hazard Ratio	P-value
	Male:Female	-0.0188336	0.0333545	0.981343	0.572313
	Age	0.030916	0.00146833	1.0314	2.05027e-98
	Spinal:Bulbar	-0.325336	0.0365115	0.722284	5.07931e-19
	C9ORF72 status	0.288952	0.0612002	1.33503	2.34199e-06
	Diagnostic Delay	-0.540542	0.0203766	0.582433	4.65685e-155
Mitochondrial Haplotype	0_0_0_2_2_2	-0.00946707	0.0913169	0.990578	0.917429
	0_0_2_0_2_2	0.119511	0.0621967	1.12695	0.0546685
	0_0_2_2_0_2	0.23343	0.0572102	1.26292	4.49925e-05
	0_0_2_2_2_2	0.143777	0.0394492	1.15463	0.000267809
	0_2_2_2_2_2	0.0688127	0.0785097	1.07124	0.380766
	2_0_2_2_2_2	0.171153	0.0713073	1.18667	0.0163851
	Sequencing Platform	-0.161865	0.0364844	0.850556	9.14073e-06
Principal Components of Genetic Variation	PC1	9.92855	25.6296	20507.5	0.69847
	PC2	9.39463	8.96546	12023.6	0.294699
	PC3	1.80759	4.21525	6.09574	0.668053
	PC4	-4.72182	6.12573	0.00889894	0.440815
	PC5	6.85088	6.40376	944.707	0.2847
	PC6	-6.67395	4.30355	0.0012634	0.120949
	PC7	6.15663	4.75204	471.835	0.195121
	PC8	3.51612	4.27661	33.6536	0.410977
	PC9	-1.68405	4.97958	0.18562	0.735218
	PC10	7.6418	4.71747	2083.5	0.105255
	PC11	2.12524	4.17473	8.37489	0.610702
	PC12	-2.60362	4.61277	0.0740054	0.572457
	PC13	3.0623	4.1056	21.3768	0.455737
	PC14	-11.9157	3.7904	6.68486e-06	0.00166857
	PC15	1.56126	4.36701	4.76483	0.720708
	PC16	-1.33351	4.52448	0.263551	0.768199
	PC17	-1.58658	4.28915	0.204624	0.711453
	PC18	-3.21659	4.20821	0.0400916	0.444653
	PC19	4.32617	4.43845	75.6541	0.329707
	PC20	1.02028	4.19768	2.77396	0.807961

## Sheet: Supplementary Table 5
Supplementary Table 5: Effect sizes and test statistics for Cox regression including the effect of mitochondrial haplotype on ALS survival in a replication cohort.
	Variable	Beta	Standard Error	Hazard Ratio	P-value
	Male:Female	-0.251921	0.157141	0.777306	0.108901
	Age	0.0406356	0.00711659	1.04147	1.12987e-08
	Spinal:Bulbar	-0.743888	0.157881	0.475263	2.45661e-06
	C9ORF72 status	0.622244	0.278531	1.8631	0.0254814
Mitochondrial Haplotype	0_0_0_2_2_2	-1.35679	0.597921	0.257486	0.0232574
	0_0_2_0_2_2	-0.134556	0.28545	0.874104	0.637366
	0_0_2_2_0_2	0.0101288	0.272069	1.01018	0.970302
	0_0_2_2_2_2	-0.0397816	0.171309	0.960999	0.816366
	0_2_2_2_2_2	0.58181	0.383268	1.78927	0.129008
	2_0_2_2_2_2	0.382023	0.264403	1.46525	0.1485
Principal Components of Genetic Variation	PC1	1.70895	2.2343	5.52315	0.444349
	PC2	-4.76634	4.59536	0.00851148	0.29964
	PC3	-22.526	12.5546	1.64847e-10	0.0727752
	PC4	-0.313277	1.38717	0.731047	0.821327
	PC5	0.621274	2.04448	1.8613	0.76122
	PC6	0.950052	1.85165	2.58584	0.607893
	PC7	2.79303	2.0624	16.3305	0.175652
	PC8	-1.98377	2.34812	0.13755	0.398204
	PC9	2.0472	2.05543	7.74616	0.319254
	PC10	1.86176	1.92703	6.43505	0.333978
	PC11	4.23452	2.68418	69.0285	0.114662
	PC12	2.43977	1.8957	11.4704	0.198093
	PC13	-2.93679	2.14706	0.0530358	0.171369
	PC14	-0.496968	2.0193	0.608373	0.805598
	PC15	-0.780241	1.93329	0.458296	0.68652
	PC16	3.27276	1.90509	26.3841	0.085814
	PC17	1.3491	1.84154	3.85394	0.463808
	PC18	4.56952	1.92246	96.4982	0.0174583
	PC19	0.435876	1.83653	1.54632	0.812396
	PC20	2.27471	1.95856	9.72505	0.245472

## Sheet: Supplementary Table 6
Supplementary Table 6: Effect sizes and test statistics for Cox regression penalised to correct for left truncation bias including the effect of mitochondrial haplotype on ALS survival in a replication cohort.
	Variable	Beta	Standard Error	Hazard Ratio	P-value
	Male:Female	-0.14208	0.153865	0.867552	0.355797
	Age	0.0287252	0.00707169	1.02914	4.86532e-05
	Spinal:Bulbar	-0.515439	0.157478	0.597238	0.00106377
	C9ORF72 status	0.382349	0.275661	1.46572	0.165434
Mitochondrial Haplotype	0_0_0_2_2_2	-1.33588	0.600044	0.262926	0.0259938
	0_0_2_0_2_2	-0.0842203	0.286828	0.919229	0.769043
	0_0_2_2_0_2	-0.119349	0.272701	0.887498	0.661635
	0_0_2_2_2_2	-0.0321453	0.169795	0.968366	0.849844
	0_2_2_2_2_2	0.084126	0.384303	1.08777	0.826724
	2_0_2_2_2_2	0.144125	0.268047	1.15503	0.590794
Principal Components of Genetic Variation	PC1	3.99546	2.31845	54.3507	0.0848288
	PC2	-4.86615	4.4537	0.00770293	0.274565
	PC3	-15.1299	12.4911	2.68626e-07	0.225797
	PC4	-2.44258	1.35141	0.0869363	0.0706955
	PC5	-1.70054	2.03512	0.182584	0.403382
	PC6	1.83745	1.88696	6.28052	0.330173
	PC7	3.05767	2.24034	21.278	0.172308
	PC8	-1.04799	2.20586	0.350641	0.63472
	PC9	3.01049	2.00355	20.2973	0.132948
	PC10	1.59206	1.93858	4.91385	0.411504
	PC11	0.826505	2.43038	2.28532	0.733802
	PC12	2.06571	1.91675	7.89087	0.281162
	PC13	-0.927165	2.04433	0.395674	0.650167
	PC14	0.278318	1.95395	1.32091	0.886734
	PC15	-0.976691	1.94126	0.376555	0.614879
	PC16	1.35346	1.83045	3.87078	0.459656
	PC17	1.06813	1.90472	2.90993	0.574948
	PC18	2.81491	1.92203	16.6916	0.143044
	PC19	-0.841171	1.83675	0.431205	0.646975
	PC20	-0.456776	1.9572	0.633322	0.815464

## Sheet: Supplementary Table 7
Supplementary Table 7: Effect sizes and test statistics for multivariable logistic regression including the correlation between mitochondrial copy number and ALS.
	Variable	Beta	Standard Error	Odds Ratio	P-value
	Male:Female	0.0556798	0.0742474	1.05726	0.453301
	Age	0.00795617	0.00334382	1.00799	0.0173425
Mitochondrial Haplotype	0_0_0_2_2_2	0.00965424	0.212731	1.0097	0.963803
	0_0_2_0_2_2	-0.192065	0.137778	0.825253	0.163312
	0_0_2_2_0_2	-0.0418744	0.131928	0.95899	0.750937
	0_0_2_2_2_2	-0.0238694	0.088482	0.976413	0.787341
	0_2_2_2_2_2	0.0529275	0.1794	1.05435	0.767975
	2_0_2_2_2_2	0.014842	0.160173	1.01495	0.926172
	Mitochondrial Copy Number	0.00194713	0.000629536	1.00195	0.00198173
	Sequencing Platform	0.051961	0.0810598	1.05333	0.521509
White Blood Cell Proportions	Proportion B cells	3.06852	1.58194	21.51	0.0524143
	Proportion CD4+ T cells	-1.39263	0.7551	0.248422	0.0651405
	Proportion granulocytes	5.98125	0.58668	395.936	2.08548e-24
	Proportion monocytes	7.83939	1.57037	2538.67	5.97381e-07
Principal Components of Genetic Variation	PC1	-6.74229	60.5053	0.00117995	0.911273
	PC2	34.7716	17.5782	1.26212e+15	0.0479164
	PC3	-54.2616	13.2621	2.71954e-24	4.28607e-05
	PC4	15.433	13.8773	5.04043e+06	0.266094
	PC5	34.4677	14.5539	9.31355e+14	0.0178709
	PC6	12.0309	10.1093	167860	0.234014
	PC7	-10.4005	10.7664	3.0416e-05	0.334036
	PC8	-20.2524	9.60867	1.60141e-09	0.0350553
	PC9	-0.151841	11.2362	0.859125	0.989218
	PC10	-8.29789	10.7374	0.000249043	0.43964
	PC11	-4.57702	9.57954	0.0102855	0.632798
	PC12	-13.8798	10.4419	9.37778e-07	0.183772
	PC13	-12.5428	9.49663	3.57045e-06	0.18658
	PC14	7.46407	8.59689	1744.23	0.385269
	PC15	-8.8706	10.0823	0.000140458	0.378957
	PC16	-8.66656	10.1745	0.00017225	0.394328
	PC17	-10.9002	9.71431	1.84537e-05	0.261828
	PC18	30.3758	9.30054	1.55611e+13	0.00109069
	PC19	2.56572	9.78592	13.0101	0.793179
	PC20	12.5538	9.41135	283163	0.182237

## Sheet: Supplementary Table 8
Supplementary Table 8: Effect sizes and test statistics for Cox regression including the correlation between mitochondrial copy number and ALS survival.
	Variable	Beta	Standard Error	Hazard Ratio	P-value
	Male:Female	-0.008773	0.04107	0.991265	0.830846
	Age	0.03163	0.001816	1.03214	<2.00E-16
	Spinal:Bulbar	0.4073	0.04402	1.50275	<2.00E-16
	C9ORF72 status	0.3539	0.07925	1.42461	7.96e-06
Mitochondrial Haplotype	0_0_0_2_2_2	0.09106	0.1153	1.09533	0.429518
	0_0_2_0_2_2	0.1071	0.07783	1.11305	0.168857
	0_0_2_2_0_2	0.2121	0.07148	1.23627	0.003009
	0_0_2_2_2_2	0.08619	0.04811	1.09001	0.073224
	0_2_2_2_2_2	0.05263	0.09454	1.05404	0.577742
	2_0_2_2_2_2	0.1894	0.08515	1.20852	0.026101
	Mitochondrial Copy Number	0.001076	0.0003551	1.00108	0.002442
White Blood Cell Proportions	Proportion B cells	1.616	0.7806	5.03292	0.038405
	Proportion CD4+ T cells	0.1876	0.4341	1.20635	0.665659
	Proportion granulocytes	1.049	0.3213	2.85479	0.001092
	Proportion monocytes	0.7666	0.8178	2.15244	0.348521
	Sequencing Platform	-0.1586	0.04364	0.853338	0.000278
Principal Components of Genetic Variation	PC1	32.77	31.71	1.70542e+14	0.301399
	PC2	11.56	12.37	104820	0.349825
	PC3	7.466	5.724	1747.6	0.192117
	PC4	-6.416	7.569	0.00163518	0.396616
	PC5	1.127	7.844	3.08638	0.885743
	PC6	-6.363	5.438	0.00172419	0.241941
	PC7	8.794	5.746	6594.56	0.125888
	PC8	-4.184	5.313	0.0152374	0.431004
	PC9	-6.981	6.221	0.000929373	0.261797
	PC10	6.009	5.795	407.076	0.299784
	PC11	-1.362	5.171	0.256148	0.792217
	PC12	-1.66	5.633	0.190139	0.768217
	PC13	13.16	5.107	519177	0.009955
	PC14	-3.503	4.652	0.0301069	0.451422
	PC15	0.7516	5.385	2.12039	0.889008
	PC16	-5.439	5.565	0.00434382	0.328402
	PC17	-1.175	5.256	0.308819	0.823104
	PC18	0.4357	5.05	1.54604	0.931246
	PC19	-1.168	5.4	0.310988	0.828754
	PC20	10.13	5.169	25084.4	0.050016

## Sheet: Supplementary Table 9
Supplementary Table 9: Effect sizes and test statistics for Cox regression including the correlation between mitochondrial copy number and ALS age of onset.
	Variable	Beta	Standard Error	Hazard Ratio	P-value
	Male:Female	0.155462	0.0427145	1.1682	0.000273106
	Spinal:Bulbar	-0.207028	0.0461902	0.812997	7.39177e-06
	C9ORF72 status	0.40573	0.0868521	1.5004	2.99001e-06
Mitochondrial Haplotype	0_0_0_2_2_2	-0.370601	0.1175	0.69032	0.00161016
	0_0_2_0_2_2	0.133643	0.0811443	1.14298	0.0995632
	0_0_2_2_0_2	0.0717467	0.0758378	1.07438	0.344121
	0_0_2_2_2_2	-0.0611506	0.0492664	0.940682	0.214523
	0_2_2_2_2_2	-0.11092	0.101924	0.89501	0.276481
	2_0_2_2_2_2	-0.191555	0.0875509	0.825674	0.0286752
	Mitochondrial Copy Number	-0.000638324	0.000359499	0.999362	0.0757997
White Blood Cell Proportions	Proportion B cells	0.516413	0.743516	1.676	0.487334
	Proportion CD4+ T cells	1.00838	0.432766	2.74116	0.0198015
	Proportion granulocytes	-0.500644	0.319717	0.60614	0.117373
	Proportion monocytes	-4.62549	0.857247	0.00979887	6.82397e-08
	Sequencing Platform	0.0304023	0.0456408	1.03087	0.505334
Principal Components of Genetic Variation	PC1	-98.8213	31.3271	1.2091e-43	0.00160776
	PC2	-15.0034	10.0316	3.04874e-07	0.134756
	PC3	-0.248018	5.28164	0.780346	0.962546
	PC4	-26.9092	7.01493	2.05811e-12	0.000125056
	PC5	-14.2855	7.8425	6.25036e-07	0.0685241
	PC6	-4.3957	5.60381	0.0123302	0.432797
	PC7	8.60231	5.95839	5444.21	0.148815
	PC8	3.51812	5.42346	33.721	0.516542
	PC9	1.00759	6.40522	2.739	0.875002
	PC10	-0.525683	6.0906	0.591151	0.931219
	PC11	-2.22754	5.38219	0.107794	0.678968
	PC12	11.0277	5.92331	61553.9	0.0626398
	PC13	8.15084	5.48873	3466.28	0.13754
	PC14	11.6801	4.81549	118201	0.0152859
	PC15	-1.08055	5.54253	0.339409	0.845427
	PC16	-2.28408	5.60707	0.101868	0.683746
	PC17	-1.74997	5.29048	0.173778	0.740812
	PC18	3.74645	5.14918	42.3704	0.46687
	PC19	1.56428	5.49064	4.77922	0.775721
	PC20	-0.476612	5.37444	0.620884	0.929335

## Sheet: Supplementary Table 10
Supplementary Table 10: Effect sizes and test statistics for Cox regression including the correlation between mitochondrial copy number and age at sampling in controls.
	Variable	Beta	Standard Error	Hazard Ratio	P-value
	Male:Female	-0.0379076	0.057187	0.962802	0.507412
Mitochondrial Haplotype	0_0_0_2_2_2	-0.208122	0.168855	0.812108	0.217743
	0_0_2_0_2_2	0.00195826	0.104804	1.00196	0.985092
	0_0_2_2_0_2	0.0272566	0.102737	1.02763	0.790775
	0_0_2_2_2_2	-0.0120586	0.0686171	0.988014	0.8605
	0_2_2_2_2_2	0.240791	0.14156	1.27226	0.0889446
	2_0_2_2_2_2	0.0762181	0.125786	1.0792	0.54456
	Mitochondrial Copy Number	0.00146859	0.000526379	1.00147	0.00527112
White Blood Cell Proportions	Proportion B cells	2.88109	1.07997	17.8337	0.00763617
	Proportion CD4+ T cells	0.202305	0.516709	1.22422	0.695408
	Proportion granulocytes	-0.312502	0.436343	0.731614	0.473877
	Proportion monocytes	-3.90089	1.17955	0.0202239	0.000942659
	Sequencing Platform	-0.0630946	0.0706725	0.938855	0.371979
Principal Components of Genetic Variation	PC1	-63.8314	55.0715	1.89842e-28	0.24643
	PC2	-4.74127	12.2089	0.00872755	0.69776
	PC3	2.22165	12.1578	9.22257	0.855006
	PC4	-6.13009	11.061	0.00217639	0.579439
	PC5	22.1254	11.0871	4.06396e+09	0.0459768
	PC6	8.79819	7.81481	6622.25	0.260235
	PC7	6.28794	8.45195	538.043	0.456899
	PC8	14.9339	7.53786	3.0599e+06	0.0475706
	PC9	3.15865	8.71768	23.5388	0.717108
	PC10	-6.41257	8.33001	0.00164081	0.44141
	PC11	-0.752366	7.621	0.47125	0.921358
	PC12	-4.55599	7.95319	0.0105041	0.566746
	PC13	-0.999636	7.42674	0.368013	0.892928
	PC14	4.43368	6.46922	84.2412	0.493123
	PC15	8.1126	7.8475	3336.24	0.301238
	PC16	-8.56414	7.89227	0.000190827	0.277864
	PC17	-12.415	7.9965	4.05746e-06	0.120531
	PC18	5.19845	7.56924	180.991	0.492218
	PC19	-2.36721	7.47432	0.0937424	0.751462
	PC20	-0.316646	7.38059	0.728588	0.965779

[truncated: 7 more sheets: Supplementary Table 11, Supplementary Table 12, Supplementary Table 13, Supplementary Table 14, Supplementary Table 15, Supplementary Table 16, Supplementary Table 17]
